# Supplementary material for: Mean Corpuscular Volume Is Correlated with Liver Fibrosis Defined by Noninvasive Blood Biochemical Indices in Individuals with Metabolic Disorders Aged 60 Years or Older
Source: J Clin Med. 2025 Jul 2;14(13):4680. doi: 10.3390/jcm14134680 (PMC12251042; doi:10.3390/jcm14134680)
Supplement: Supplementary file 1 [file jcm-14-04680-s001.zip]

Archive with 1 entries (1 files):
- jcm-3692424-supplementary.pdf
